# Supplementary material for: Identification of Disparities in Personalized Cancer Care—A Joint Approach of the German WERA Consortium
Source: Cancers (Basel). 2022 Oct 14;14(20):5040. doi: 10.3390/cancers14205040 (PMC9600149; doi:10.3390/cancers14205040)
Supplement: Supplementary file 1 [file cancers-14-05040-s001.zip]

Archive with 1 entries (1 files):
- cancers-1853938-supplementary.pdf
